# Supplementary material for: A National Surveillance of the Antibiotic Susceptibility of Acinetobacter baumannii in Saudi Arabia
Source: Antibiotics (Basel). 2025 Feb 19;14(2):209. doi: 10.3390/antibiotics14020209 (PMC11851492; doi:10.3390/antibiotics14020209)
Supplement: Supplementary file 1 [file antibiotics-14-00209-s001.zip]

Archive with 1 entries (1 files):
- antibiotics-3452864-supplementary.xlsx
