# Supplementary material for: A National Surveillance of the Antibiotic Susceptibility of Acinetobacter baumannii in Saudi Arabia
Source: Antibiotics (Basel). 2025 Feb 19;14(2):209. doi: 10.3390/antibiotics14020209 (PMC11851492; doi:10.3390/antibiotics14020209)
Supplement: Supplementary file 1 [file antibiotics-14-00209-s001.zip › antibiotics-3452864-supplementary.xlsx]

## Sheet: Acinetobacter baumannii
Isolate No.	Source	Hospital (Jeddah=1, Qassim=2, Dammam=3, Najran=4, Albaha=5, Tabuk=6, Madinah=7)	Region (Western=1, Central=2, Eastern=3, Southern=4, Northern=5)	Site of Isolation (Blood=1, Respiratory=2, Urine=3, Skin/tissue/pus/wound=4, Body fluid=5, Ear=6, Eye=7, Vagina=8, peritoneal fluid=9, IV catheter=10, CSF=11)	MIC Amikacin (ami)	Amikacin Breakpoint (S=1, NS=2)	MIC Gentamicin (gen)	Gentamicin Breakpoint (S=1, NS=2)	MIC Minocycline (min)	Minocycline Breakpoint (S=1, NS=2)	MIC Tobramycin (tob)	Tobramycin Breakpoint (S=1, NS=2)	MIC Tigecycline (TGC)	Tigecycline Breakpoint (S=1, NS=2)	MIC Ciprofloxacin (cip)	Ciprofloxacin Breakpoint (S=1, NS=2)	MIC Trimethoprim /sulfamethoxazole (sxt)	Trimethoprim /sulfamethoxzole Breakpoint (S=1, NS=2)	MIC Levofloxacin (levo)	Levofloxacin Breakpoint (S=1, NS=2)	MIC Imipenem (imi)	Imipenem Breakpoint (S=1, NS=2)	MIC Cefepime (FEP)	Cefepime Breakpoint (S=1, NS=2)	MIC Meropenem (mero)	Meropenem Breakpoint (S=1, NS=2)	MIC Colistin (col)	Colistin Breakpoint (I=1, R=2)	MIC Polymixin B (pol)	Polymixin B Breakpoint (I=1, R=2)	MIC Ceftazidime (taz)	Ceftazidime Breakpoint (S=1, NS=2)	MIC Ampicillin / sulbactam 2:1 ratio (a/s2)	Ampicillin / sulbactam 2:1 ratio Breakpoint (S=1, NS=2)	MIC Doripenem (dor)	Doripenem Breakpoint (S=1, NS=2)	MIC Piperacillin / tazobactam constant (p/t4)	Piperacillin / tazobactam constant 4 Breakpoint (S=1, NS=2)	MIC Ticarcillin / clavulanic acid constant 2 (tim2)	Ticarcillin / clavulanic acid constant 2 Breakpoint (S=1, NS=2)
AB-N1	urine	4	4	3	<=4	1	<=1	1	8	2	<=1	1	1	1	>2	2	>4/76	2	4	2	>8	2	>16	2	>8	2	>4	2	>4	2	>16	2	>64/32	2	>4	2	>64/4	2	>128/2	2
AB-N2	Tracheal aspirate	4	4	2	>32	2	>8	2	8	2	<=1	1	1	1	>2	2	>4/76	2	4	2	>8	2	>16	2	>8	2	>4	2	>4	2	>16	2	>64/32	2	>4	2	>64/4	2	>128/2	2
AB-N3	sputum	4	4	5	>32	2	8	2	8	2	2	1	1	1	>2	2	>4/76	2	>8	2	>8	2	>16	2	>8	2	>4	2	>4	2	>16	2	>64/32	2	>4	2	>64/4	2	>128/2	2
AB-N4	urine	4	4	3	>32	2	>8	2	8	2	>8	2	1	1	>2	2	>4/76	2	>8	2	>8	2	>16	2	>8	2	>4	2	>4	2	>16	2	>64/32	2	>4	2	>64/4	2	>128/2	2
AB-N5	Tracheal aspirate	4	4	2	>32	2	8	2	8	2	<=1	1	1	1	>2	2	>4/76	2	>8	2	>8	2	>16	2	>8	2	>4	2	>4	2	>16	2	>64/32	2	>4	2	>64/4	2	>128/2	2
AB-N6	blood	4	4	1	>32	2	4	1	8	2	<=1	1	1	1	>2	2	>4/76	2	>8	2	>8	2	>16	2	>8	2	>4	2	>4	2	>16	2	>64/32	2	>4	2	>64/4	2	>128/2	2
AB-N7	wound	4	4	4	>32	2	8	2	8	2	<=1	1	1	1	>2	2	>4/76	2	>8	2	>8	2	>16	2	>8	2	>4	2	>4	2	>16	2	>64/32	2	>4	2	>64/4	2	>128/2	2
AB-D1	sputum	3	3	5	>32	2	>8	2	>16	2	>8	2	>8	2	>2	2	>4/76	2	>8	2	>8	2	>16	2	>8	2	>4	2	>4	2	>16	2	>64/32	2	>4	2	>64/4	2	>128/2	2
AB-D2	sputum	3	3	5	>32	2	>8	2	>16	2	>8	2	>8	2	>2	2	>4/76	2	>8	2	>8	2	>16	2	>8	2	>4	2	>4	2	>16	2	>64/32	2	>4	2	>64/4	2	>128/2	2
AB-D3	urine	3	3	3	>32	2	>8	2	>16	2	>8	2	>8	2	>2	2	>4/76	2	>8	2	>8	2	>16	2	>8	2	>4	2	>4	2	>16	2	>64/32	2	>4	2	>64/4	2	>128/2	2
AB-D4	sputum	3	3	5	>32	2	>8	2	>16	2	>8	2	>8	2	>2	2	>4/76	2	>8	2	>8	2	>16	2	>8	2	>4	2	>4	2	>16	2	>64/32	2	>4	2	>64/4	2	>128/2	2
AB-D5	sputum	3	3	5	8	1	4	1	>16	2	8	2	4	2	>2	2	>4/76	2	>8	2	>8	2	>16	2	<=1	1	>4	2	>4	2	>16	2	64/32	2	>4	2	>64/4	2	64/2	2
AB-D6	blood	3	3	1	>32	2	>8	2	>16	2	>8	2	>8	2	>2	2	>4/76	2	>8	2	>8	2	>16	2	>8	2	>4	2	>4	2	>16	2	>64/32	2	>4	2	>64/4	2	>128/2	2
AB-D7	sputum	3	3	5	>32	2	>8	2	>16	2	>8	2	>8	2	>2	2	>4/76	2	>8	2	>8	2	>16	2	>8	2	>4	2	>4	2	>16	2	>64/32	2	>4	2	>64/4	2	>128/2	2
AB-D8	sputum	3	3	5	>32	2	>8	2	>16	2	>8	2	>8	2	>2	2	>4/76	2	>8	2	>8	2	>16	2	>8	2	>4	2	>4	2	>16	2	>64/32	2	>4	2	>64/4	2	>128/2	2
AB-D9	sputum	3	3	5	>32	2	>8	2	>16	2	>8	2	>8	2	>2	2	>4/76	2	>8	2	>8	2	>16	2	>8	2	>4	2	>4	2	>16	2	>64/32	2	>4	2	>64/4	2	>128/2	2
AB-D10	sputum	3	3	5	>32	2	>8	2	>16	2	>8	2	>8	2	>2	2	>4/76	2	>8	2	>8	2	>16	2	>8	2	>4	2	>4	2	>16	2	>64/32	2	>4	2	>64/4	2	>128/2	2
AB-Q1	Tracheal aspirate	2	2	2	>32	2	>8	2	>16	2	>8	2	>8	2	>2	2	>4/76	2	>8	2	>8	2	>16	2	>8	2	>4	2	>4	2	>16	2	>64/32	2	>4	2	>64/4	2	>128/2	2
AB-Q2	Pus	2	2	4	<=4	1	2	1	8	2	<=1	1	1	1	>2	2	>4/76	2	2	1	>8	2	>16	2	>8	2	>4	2	>4	2	>16	2	16/8	2	>4	2	>64/4	2	>128/2	2
AB-Q3	Sputum	2	2	5	<=4	1	<=1	1	8	2	<=1	1	1	1	>2	2	>4/76	2	4	2	>8	2	>16	2	>8	2	>4	2	>4	2	4	1	<=4/2	1	<=0.5	1	<=8/4	1	<=16/2	1
AB-Q4	Pus	2	2	4	<=4	1	2	1	>16	2	<=1	1	4	2	>2	2	>4/76	2	<=1	1	<=1	1	8	1	2	1	>4	2	>4	2	8	1	>64/32	2	1	1	<=8/4	1	32/2	2
AB-Q5	Tracheal aspirate	2	2	2	>32	2	>8	2	>16	2	>8	2	>8	2	>2	2	>4/76	2	>8	2	>8	2	>16	2	>8	2	>4	2	>4	2	>16	2	>64/32	2	>4	2	>64/4	2	>128/2	2
AB-Q6	Tracheal aspirate	2	2	2	32	2	4	1	>16	2	<=1	1	>8	2	>2	2	>4/76	2	4	2	>8	2	>16	2	>8	2	>4	2	>4	2	>16	2	>64/32	2	>4	2	>64/4	2	>128/2	2
AB-N8	urine	4	4	3	>32	2	>8	2	>16	2	>8	2	1	1	>2	2	>4/76	2	>8	2	>8	2	>16	2	>8	2	>4	2	>4	2	>16	2	>64/32	2	>4	2	>64/4	2	>128/2	2
AB-N9	sputum	4	4	5	32	2	2	1	4	1	<=1	1	0.5	1	>2	2	>4/76	2	4	2	>8	2	>16	2	>8	2	>4	2	>4	2	>16	2	>64/32	2	>4	2	>64/4	2	>128/2	2
AB-N10	urine	4	4	3	>32	2	>8	2	8	2	>8	2	0.5	1	>2	2	>4/76	2	>8	2	>8	2	>16	2	8	2	>4	2	>4	2	>16	2	>64/32	2	>4	2	>64/4	2	>128/2	2
AB-N11	pleural fluid	4	4	5	>32	2	>8	2	16	2	>8	2	0.5	1	>2	2	>4/76	2	>8	2	>8	2	>16	2	>8	2	>4	2	>4	2	>16	2	>64/32	2	>4	2	>64/4	2	>128/2	2
AB-N12	Tracheal aspirate	4	4	2	>32	2	4	1	16	2	4	1	1	1	>2	2	>4/76	2	>8	2	>8	2	>16	2	>8	2	>4	2	>4	2	>16	2	>64/32	2	>4	2	>64/4	2	>128/2	2
AB-N13	Tracheal aspirate	4	4	2	>32	2	4	1	<=2	1	2	1	>8	2	>2	2	>4/76	2	>8	2	>8	2	>16	2	>8	2	>4	2	>4	2	>16	2	>64/32	2	>4	2	>64/4	2	>128/2	2
AB-N14	sputum	4	4	2	>32	2	4	1	16	2	<=1	1	1	1	>2	2	>4/76	2	>8	2	>8	2	>16	2	>8	2	>4	2	>4	2	>16	2	64/32	2	>4	2	>64/4	2	>128/2	2
AB-N15	Tracheal aspirate	4	4	2	8	1	>8	2	>16	2	<=1	1	>8	2	>2	2	>4/76	2	>8	2	>8	2	>16	2	>8	2	>4	2	>4	2	>16	2	64/32	2	>4	2	>64/4	2	>128/2	2
AB-N16	sputum	4	4	2	>32	2	4	1	8	2	2	1	1	1	>2	2	>4/76	2	>8	2	>8	2	>16	2	>8	2	>4	2	>4	2	>16	2	>64/32	2	>4	2	>64/4	2	>128/2	2
AB-N17	urine	4	4	3	<=4	1	<=1	1	4	1	<=1	1	2	1	>2	2	>4/76	2	4	2	>8	2	>16	2	>8	2	>4	2	>4	2	>16	2	>64/32	2	>4	2	>64/4	2	>128/2	2
AB-D11	tissue	3	3	4	>32	2	>8	2	>16	2	>8	2	>8	2	>2	2	>4/76	2	>8	2	>8	2	>16	2	>8	2	>4	2	>4	2	>16	2	>64/32	2	>4	2	>64/4	2	>128/2	2
AB-D12	blood	3	3	1	>32	2	>8	2	>16	2	>8	2	>8	2	>2	2	>4/76	2	>8	2	>8	2	>16	2	>8	2	>4	2	>4	2	>16	2	64/32	2	>4	2	>64/4	2	>128/2	2
AB-D13	CSF	3	3	11	16	1	>8	2	>16	2	4	1	<=0.25	1	>2	2	>4/76	2	>8	2	>8	2	>16	2	>8	2	>4	2	>4	2	>16	2	>64/32	2	>4	2	>64/4	2	>128/2	2
AB-D14	sputum	3	3	2	8	1	>8	2	>16	2	4	1	4	2	>2	2	>4/76	2	>8	2	>8	2	>16	2	>8	2	>4	2	>4	2	>16	2	>64/32	2	>4	2	>64/4	2	>128/2	2
AB-D15	eye	3	3	7	>32	2	>8	2	>16	2	>8	2	>8	2	>2	2	>4/76	2	>8	2	>8	2	>16	2	>8	2	>4	2	>4	2	>16	2	>64/32	2	>4	2	>64/4	2	>128/2	2
AB-D17	wound	3	3	4	<=4	1	>8	2	>16	2	8	2	>8	2	>2	2	>4/76	2	>8	2	>8	2	>16	2	>8	2	>4	2	>4	2	>16	2	64/32	2	>4	2	>64/4	2	>128/2	2
AB-J1	Tracheal aspirate	1	1	2	8	1	>8	2	>16	2	8	2	4	2	>2	2	>4/76	2	>8	2	>8	2	>16	2	8	2	>4	2	>4	2	16	2	>64/32	2	>4	2	>64/4	2	>128/2	2
AB-J2	Urine	1	1	3	>32	2	>8	2	16	2	>8	2	<=0.25	1	>2	2	>4/76	2	>8	2	>8	2	>16	2	>8	2	>4	2	>4	2	>16	2	>64/32	2	>4	2	>64/4	2	>128/2	2
AB-J3	Tracheal aspirate	1	1	2	>32	2	>8	2	>16	2	>8	2	2	1	>2	2	>4/76	2	>8	2	>8	2	>16	2	>8	2	>4	2	>4	2	>16	2	>64/32	2	>4	2	>64/4	2	>128/2	2
AB-A1	Tracheal aspirate	5	4	2	>32	2	>8	2	>16	2	>8	2	>8	2	>2	2	>4/76	2	>8	2	>8	2	>16	2	>8	2	>4	2	>4	2	>16	2	>64/32	2	>4	2	>64/4	2	>128/2	2
AB-A2	Tracheal aspirate	5	4	2	>32	2	>8	2	16	2	>8	2	2	1	>2	2	>4/76	2	>8	2	>8	2	>16	2	>8	2	>4	2	>4	2	>16	2	>64/32	2	>4	2	>64/4	2	>128/2	2
AB-D18	sputum	3	3	2	>32	2	>8	2	>16	2	>8	2	>8	2	>2	2	>4/76	2	>8	2	>8	2	>16	2	>8	2	>4	2	>4	2	>16	2	>64/32	2	>4	2	>64/4	2	>128/2	2
AB-D19	blood	3	3	1	>32	2	>8	2	>16	2	>8	2	>8	2	>2	2	>4/76	2	>8	2	>8	2	>16	2	>8	2	>4	2	>4	2	16	2	>64/32	2	>4	2	>64/4	2	>128/2	2
AB-D20	sputum	3	3	2	>32	2	>8	2	>16	2	>8	2	4	2	>2	2	>4/76	2	>8	2	>8	2	>16	2	>8	2	>4	2	>4	2	>16	2	>64/32	2	>4	2	>64/4	2	>128/2	2
AB-D21	urine	3	3	3	>32	2	>8	2	>16	2	>8	2	>8	2	>2	2	>4/76	2	>8	2	>8	2	>16	2	>8	2	>4	2	>4	2	>16	2	>64/32	2	>4	2	>64/4	2	>128/2	2
AB-D22	sputum	3	3	2	>32	2	>8	2	>16	2	>8	2	4	2	>2	2	>4/76	2	>8	2	>8	2	>16	2	>8	2	>4	2	>4	2	>16	2	>64/32	2	>4	2	>64/4	2	>128/2	2
AB-D23	blood	3	3	1	>32	2	>8	2	>16	2	>8	2	4	2	>2	2	>4/76	2	>8	2	>8	2	>16	2	>8	2	>4	2	>4	2	>16	2	>64/32	2	>4	2	>64/4	2	>128/2	2
AB-D24	sputum	3	3	2	>32	2	>8	2	>16	2	>8	2	4	2	>2	2	>4/76	2	>8	2	>8	2	>16	2	>8	2	>4	2	>4	2	>16	2	>64/32	2	>4	2	32/4	2	>128/2	2
AB-Q7	sputum	2	2	2	>32	2	>8	2	>16	2	>8	2	>8	2	>2	2	>4/76	2	>8	2	>8	2	>16	2	>8	2	>4	2	>4	2	>16	2	>64/32	2	>4	2	>64/4	2	>128/2	2
AB-Q8	Tracheal aspirate	2	2	2	>32	2	>8	2	>16	2	>8	2	>8	2	>2	2	>4/76	2	>8	2	>8	2	>16	2	>8	2	>4	2	>4	2	16	2	>64/32	2	>4	2	>64/4	2	>128/2	2
AB-Q9	Tracheal aspirate	2	2	2	>32	2	>8	2	>16	2	>8	2	>8	2	>2	2	>4/76	2	>8	2	>8	2	>16	2	>8	2	>4	2	>4	2	>16	2	>64/32	2	>4	2	>64/4	2	>128/2	2
AB-Q10	Tracheal aspirate	2	2	2	>32	2	>8	2	16	2	>8	2	2	1	>2	2	>4/76	2	>8	2	>8	2	>16	2	>8	2	>4	2	>4	2	>16	2	>64/32	2	>4	2	>64/4	2	>128/2	2
AB-Q11	Tracheal aspirate	2	2	2	>32	2	2	1	16	2	<=1	1	2	1	>2	2	>4/76	2	>8	2	>8	2	>16	2	>8	2	>4	2	>4	2	>16	2	>64/32	2	>4	2	>64/4	2	>128/2	2
AB-Q12	Pus	2	2	4	>32	2	>8	2	16	2	>8	2	2	1	>2	2	>4/76	2	>8	2	<=1	1	>16	2	>8	2	>4	2	>4	2	>16	2	>64/32	2	>4	2	>64/4	2	>128/2	2
AB-Q13	Tracheal aspirate	2	2	2	>32	2	>8	2	16	2	>8	2	4	2	>2	2	>4/76	2	>8	2	>8	2	>16	2	>8	2	>4	2	>4	2	>16	2	>64/32	2	>4	2	>64/4	2	>128/2	2
AB-Q14	urine	2	2	3	8	1	<=1	1	>16	2	<=1	1	4	2	>2	2	>4/76	2	2	1	>8	2	>16	2	<=1	1	>4	2	>4	2	>16	2	>64/32	2	>4	2	>64/4	2	>128/2	2
AB-Q15	Tracheal aspirate	2	2	2	>32	2	2	1	16	2	<=1	1	2	1	>2	2	>4/76	2	>8	2	>8	2	>16	2	>8	2	>4	2	>4	2	>16	2	>64/32	2	>4	2	>64/4	2	>128/2	2
AB-Q16	sputum	2	2	2	>32	2	>8	2	>16	2	>8	2	>8	2	>2	2	>4/76	2	>8	2	>8	2	>16	2	>8	2	>4	2	>4	2	>16	2	>64/32	2	>4	2	>64/4	2	>128/2	2
AB-Q17	sputum	2	2	2	>32	2	>8	2	>16	2	>8	2	>8	2	>2	2	>4/76	2	>8	2	>8	2	>16	2	>8	2	>4	2	>4	2	>16	2	>64/32	2	>4	2	>64/4	2	>128/2	2
AB-Q18	sputum	2	2	2	>32	2	>8	2	>16	2	>8	2	>8	2	>2	2	>4/76	2	>8	2	>8	2	>16	2	>8	2	>4	2	>4	2	>16	2	>64/32	2	>4	2	>64/4	2	>128/2	2
AB-Q19	Tracheal aspirate	2	2	2	>32	2	>8	2	>16	2	>8	2	4	2	>2	2	>4/76	2	>8	2	>8	2	>16	2	>8	2	>4	2	>4	2	>16	2	>64/32	2	>4	2	>64/4	2	>128/2	2
AB-Q20	Tracheal aspirate	2	2	2	<=4	1	<=1	1	>16	2	2	1	>8	2	>2	2	>4/76	2	>8	2	2	1	>16	2	<=1	1	2	1	>4	2	>16	2	>64/32	2	<=0.5	1	>64/4	2	>128/2	2
AB-J4	wound	1	1	4	<=4	1	>8	2	>16	2	8	2	4	2	>2	2	>4/76	2	4	2	>8	2	>16	2	4	2	>4	2	>4	2	16	2	>64/32	2	>4	2	>64/4	2	>128/2	2
AB-T1	sputum	6	5	2	>32	2	>8	2	>16	2	>8	2	4	2	>2	2	>4/76	2	>8	2	>8	2	>16	2	>8	2	>4	2	>4	2	>16	2	>64/32	2	>4	2	>64/4	2	>128/2	2
AB-T2	sputum	6	5	2	>32	2	>8	2	>16	2	>8	2	>8	2	>2	2	>4/76	2	>8	2	>8	2	>16	2	>8	2	2	1	1	2	>16	2	>64/32	2	>4	2	>64/4	2	>128/2	2
AB-T3	sputum	6	5	2	<=4	1	4	1	8	2	<=1	1	2	1	>2	2	>4/76	2	>8	2	>8	2	>16	2	>8	2	>4	2	1	2	>16	2	>64/32	2	>4	2	>64/4	2	>128/2	2
AB-T4	sputum	6	5	2	>32	2	>8	2	>16	2	>8	2	4	2	>2	2	>4/76	2	>8	2	>8	2	>16	2	>8	2	>4	2	>4	2	>16	2	>64/32	2	>4	2	>64/4	2	>128/2	2
AB-T5	sputum	6	5	2	8	1	<=1	1	8	2	>8	2	2	1	>2	2	>4/76	2	>8	2	>8	2	>16	2	>8	2	1	1	1	2	>16	2	32/16	2	>4	2	>64/4	2	>128/2	2
AB-T6	sputum	6	5	2	>32	2	>8	2	>16	2	>8	2	2	1	>2	2	>4/76	2	>8	2	>8	2	>16	2	>8	2	>4	2	>4	2	>16	2	>64/32	2	>4	2	>64/4	2	>128/2	2
AB-T7	blood	6	5	1	>32	2	>8	2	16	2	>8	2	2	1	>2	2	>4/76	2	>8	2	>8	2	>16	2	>8	2	>4	2	>4	2	>16	2	>64/32	2	>4	2	>64/4	2	>128/2	2
AB-T8	wound	6	5	4	8	1	<=1	1	8	2	>8	2	2	1	>2	2	>4/76	2	>8	2	>8	2	>16	2	>8	2	1	1	1	2	>16	2	>64/32	2	>4	2	>64/4	2	>128/2	2
AB-T9	wound	6	5	4	>32	2	>8	2	16	2	>8	2	4	2	>2	2	>4/76	2	>8	2	>8	2	>16	2	>8	2	>4	2	>4	2	>16	2	>64/32	2	>4	2	>64/4	2	>128/2	2
AB-T10	urine	6	5	3	>32	2	>8	2	>16	2	>8	2	4	2	>2	2	>4/76	2	>8	2	>8	2	>16	2	>8	2	>4	2	>4	2	>16	2	>64/32	2	>4	2	>64/4	2	>128/2	2
AB-T11	urine	6	5	3	>32	2	>8	2	>16	2	>8	2	2	1	>2	2	>4/76	2	>8	2	>8	2	>16	2	>8	2	>4	2	>4	2	>16	2	>64/32	2	>4	2	>64/4	2	>128/2	2
AB-T12	sputum	6	5	2	>32	2	>8	2	16	2	>8	2	2	1	>2	2	>4/76	2	>8	2	>8	2	>16	2	>8	2	>4	2	>4	2	>16	2	>64/32	2	>4	2	>64/4	2	>128/2	2
AB-T13	wound	6	5	4	>32	2	>8	2	16	2	>8	2	2	1	>2	2	>4/76	2	>8	2	>8	2	>16	2	>8	2	>4	2	>4	2	>16	2	>64/32	2	>4	2	>64/4	2	>128/2	2
AB-T14	wound	6	5	4	8	1	4	1	16	2	2	1	4	2	>2	2	>4/76	2	>8	2	>8	2	>16	2	>8	2	>4	2	>4	2	>16	2	>64/32	2	>4	2	>64/4	2	>128/2	2
AB-T15	sputum	6	5	2	8	1	2	1	>16	2	>8	2	4	2	>2	2	>4/76	2	>8	2	>8	2	>16	2	>8	2	>4	2	1	2	>16	2	>64/32	2	>4	2	>64/4	2	>128/2	2
AB-T16	sputum	6	5	2	>32	2	>8	2	>16	2	>8	2	>8	2	>2	2	>4/76	2	>8	2	>8	2	>16	2	>8	2	>4	2	>4	2	>16	2	>64/32	2	>4	2	>64/4	2	>128/2	2
AB-T17	wound	6	5	4	>32	2	>8	2	16	2	>8	2	2	1	>2	2	>4/76	2	>8	2	>8	2	>16	2	>8	2	>4	2	>4	2	>16	2	>64/32	2	>4	2	>64/4	2	>128/2	2
AB-T18	wound	6	5	4	>32	2	>8	2	>16	2	>8	2	2	1	>2	2	>4/76	2	>8	2	>8	2	>16	2	>8	2	>4	2	>4	2	>16	2	>64/32	2	>4	2	>64/4	2	>128/2	2
AB-T19	blood	6	5	1	>32	2	>8	2	>16	2	>8	2	4	2	>2	2	>4/76	2	>8	2	>8	2	>16	2	>8	2	>4	2	>4	2	>16	2	>64/32	2	>4	2	>64/4	2	>128/2	2
AB-T20	sputum	6	5	2	>32	2	>8	2	>16	2	>8	2	>8	2	>2	2	>4/76	2	>8	2	<=1	1	<=2	1	<=1	1	>4	2	>4	2	8	1	<=4/2	1	<=0.5	1	<=8/4	1	64/2	2
AB-M1	Ear	7	1	6	>32	2	>8	2	>16	2	>8	2	>8	2	>2	2	>4/76	2	>8	2	>8	2	>16	2	2	1	>4	2	>4	2	>16	2	>64/32	2	>4	2	>64/4	2	>128/2	2
AB-M2	Eye	7	1	7	>32	2	>8	2	16	2	>8	2	2	1	>2	2	>4/76	2	>8	2	>8	2	>16	2	>8	2	>4	2	1	2	>16	2	>64/32	2	>4	2	>64/4	2	>128/2	2
AB-J5	urine	1	1	3	>32	2	>8	2	>16	2	>8	2	4	2	>2	2	>4/76	2	>8	2	>8	2	>16	2	>8	2	>4	2	>4	2	>16	2	>64/32	2	>4	2	>64/4	2	>128/2	2
AB-J6	wound	1	1	4	>32	2	>8	2	>16	2	>8	2	>8	2	>2	2	>4/76	2	>8	2	>8	2	>16	2	>8	2	>4	2	>4	2	>16	2	>64/32	2	>4	2	>64/4	2	>128/2	2
AB-J7	Tracheal aspirate	1	1	2	8	1	>8	2	>16	2	8	2	>8	2	>2	2	>4/76	2	>8	2	>8	2	>16	2	2	1	>4	2	>4	2	>16	2	>64/32	2	>4	2	>64/4	2	>128/2	2
AB-J8	body fluid	1	1	5	>32	2	>8	2	>16	2	>8	2	4	2	>2	2	>4/76	2	>8	2	>8	2	>16	2	>8	2	>4	2	>4	2	>16	2	>64/32	2	>4	2	>64/4	2	>128/2	2
AB-J9	urine	1	1	3	<=4	1	>8	2	>16	2	8	2	>8	2	>2	2	>4/76	2	>8	2	>8	2	>16	2	>8	2	>4	2	>4	2	>16	2	>64/32	2	>4	2	>64/4	2	>128/2	2
AB-J10	blood	1	1	1	>32	2	>8	2	>16	2	>8	2	2	1	>2	2	>4/76	2	>8	2	>8	2	>16	2	>8	2	>4	2	>4	2	>16	2	>64/32	2	>4	2	>64/4	2	>128/2	2
AB-J11	sputum	1	1	2	>32	2	>8	2	>16	2	>8	2	>8	2	>2	2	>4/76	2	>8	2	>8	2	>16	2	>8	2	>4	2	>4	2	>16	2	>64/32	2	>4	2	>64/4	2	>128/2	2
AB-J12	wound	1	1	4	>32	2	>8	2	>16	2	>8	2	>8	2	>2	2	>4/76	2	>8	2	>8	2	>16	2	>8	2	>4	2	>4	2	>16	2	>64/32	2	>4	2	>64/4	2	>128/2	2
AB-J13	urine	1	1	3	>32	2	>8	2	>16	2	>8	2	4	2	>2	2	>4/76	2	>8	2	>8	2	>16	2	>8	2	>4	2	>4	2	>16	2	>64/32	2	>4	2	>64/4	2	>128/2	2
AB-J14	ascitic fluid	1	1	9	>32	2	>8	2	16	2	>8	2	2	1	>2	2	>4/76	2	>8	2	>8	2	>16	2	>8	2	1	1	1	1	>16	2	>64/32	2	>4	2	>64/4	2	>128/2	2
AB-J15	urine	1	1	3	>32	2	>8	2	>16	2	>8	2	2	1	>2	2	>4/76	2	>8	2	>8	2	>16	2	>8	2	>4	2	>4	2	>16	2	>64/32	2	>4	2	>64/4	2	>128/2	2
AB-J16	wound	1	1	4	<=4	1	<=1	1	8	2	>8	2	>8	2	>2	2	>4/76	2	4	2	>8	2	>16	2	>8	2	>4	2	>4	2	>16	2	>64/32	2	>4	2	>64/4	2	>128/2	2
				% Susceptible		0.22		0.23		0.03		0.25		0.39		0		0		0.03		0.04		0.02		0.07		0.05		0.01		0.03		0.02		0.04		0.03		0.01
				Minimum	≤ 4		≤ 1		≤ 2		≤ 1		≤ 0.25		> 2		> 4/76		≤ 1		≤ 1		≤ 2		≤ 1		1		1		4		≤ 4/2		≤ 0.5		≤ 8/4		≤ 16/2
				Maximum	> 32		> 8		> 16		> 8		> 8		> 2		> 4/76		> 8		> 8		> 16		> 8		> 4		> 4		> 16		> 64/32		> 4		> 64/4		> 128/2

## Sheet: MIC 50,90 AB
	Amikacin	8	Gentamicin	<=1	Minocycline	<=2	Tobramycin	<=1	Tigecycline	<=0.25	ciprofloxacin	2	trimethoprim/sulfamethoxazole	>4/76	levofloxacin	<=1	imipenem	2	Cefepime	>16	Meropenem	2	Colistin	1	Polymixin B	1	Ceftazidime	4	Ampicillin/sulbactam 2:1 ratio	<=4/2	Doripenem	1	Piperacillin / tazobactam constant 4	8	Ticarcillin/clavulanate acid constant 2	16
MIC50	>32	8	>8	<=1	>16	>=16	>8	<=1	4	<=0.25	>2	>2	>4/76	>4/76	>8	2	>8	<=1	>16	>16	>8	2	>4	1	>4	1	>16	8	>64/32	<=4/2	>4	4	>64/4	<=8/4	>128/2	32
MIC90	>32	8	>8	<=1	>16	>=16	>8	<=1	>8	0.5	>2	>2	>4/76	>4/76	>8	2	>8	<=1	>16	>16	>8	2	>4	1	>4	1	>16	8	>64/32	>64/32	>4	4	>64/4	<=8/4	>128/2	32
	0.22	8	0.23	<=1	0.03	>=16	0.25	<=1	0.39	0.5	0	>2	0	>4/76	0.03	4	0.04	<=1	0.02	>16	0.07	4	0	2	0	1	0.03	16	0.02	>64/32	0.04	<=0.5	0.03	<=8/4	0.01	<=16/2
		8		<=1		>=16		<=1		0.5		>2		>4/76		4		>8		>16		8		2		1		16		>64/32		<=0.5		>64/4		>128/2
		8		<=1		>=16		<=1		1		>2		>4/76		4		>8		>16		8		4		2		16		>64/32		<=0.5		>64/4		>128/2
		8		<=1		>=16		<=1		1		>2		>4/76		4		>8		>16		<=1		4		2		16		>64/32		>4		>64/4		>128/2
		8		<=1		>=16		<=1		1		>2		>4/76		4		>8		>16		<=1		>4		4		>16		>64/32		>4		>64/4		>128/2
		8		>=2		>=16		<=1		1		>2		>4/76		4		>8		>16		<=1		>4		4		>16		>64/32		>4		>64/4		>128/2
		8		>=2		>=16		<=1		1		>2		>4/76		4		>8		>16		<=1		>4		4		>16		>64/32		>4		>64/4		>128/2
		16		>=2		>=16		<=1		1		>2		>4/76		4		>8		>16		>8		>4		4		>16		>64/32		>4		>64/4		>128/2
		32		>=2		>=16		<=1		1		>2		>4/76		8		>8		>16		>8		>4		>4		>16		>64/32		>4		>64/4		>128/2
		32		>=2		>=16		<=1		1		>2		>4/76		8		>8		>16		>8		>4		>4		>16		>64/32		>4		>64/4		>128/2
		<=4		>=2		>=16		<=1		1		>2		>4/76		8		>8		>16		>8		>4		>4		>16		>64/32		>4		>64/4		>128/2
		<=4		>=4		>=16		<=1		1		>2		>4/76		8		>8		>16		>8		>4		>4		>16		>64/32		>4		>64/4		>128/2
		<=4		>=4		>=16		<=1		1		>2		>4/76		8		>8		>16		>8		>4		>4		>16		>64/32		>4		>64/4		>128/2
		<=4		>=4		>=16		<=1		1		>2		>4/76		8		>8		>16		>8		>4		>4		>16		>64/32		>4		>64/4		>128/2
		<=4		>=4		>=16		2		1		>2		>4/76		8		>8		>16		>8		>4		>4		>16		>64/32		>4		>64/4		>128/2
		<=4		>=4		>=16		2		2		>2		>4/76		8		>8		>16		>8		>4		>4		>16		>64/32		>4		>64/4		>128/2
		<=4		>=4		>=4		2		2		>2		>4/76		8		>8		>16		>8		>4		>4		>16		>64/32		>4		>64/4		>128/2
		<=4		>=4		>=4		2		2		>2		>4/76		8		>8		8		>8		>4		>4		>16		>64/32		>4		>64/4		>128/2
		<=4		>=4		>=8		2		2		>2		>4/76		8		>8		>16		>8		>4		>4		>16		>64/32		>4		>64/4		>128/2
		<=4		>=4		>=8		4		2		>2		>4/76		8		>8		>16		>8		>4		>4		>16		>64/32		>4		>64/4		>128/2
		<=4		>=8		>=8		4		2		>2		>4/76		8		>8		>16		>8		>4		>4		>16		>64/32		>4		>64/4		>128/2
		>32		>=8		>=8		4		2		>2		>4/76		8		>8		>16		>8		>4		>4		>16		>64/32		>4		>64/4		>128/2
		>32		>=8		>=8		8		2		>2		>4/76		8		>8		>16		>8		>4		>4		>16		>64/32		>4		>64/4		>128/2
		>32		>=8		>=8		8		2		>2		>4/76		>8		>8		>16		>8		>4		>4		>16		>64/32		>4		>64/4		>128/2
		>32		>8		>=8		8		2		>2		>4/76		>8		>8		>16		>8		>4		>4		>16		>64/32		>4		>64/4		>128/2
		>32		>8		>=8		8		2		>2		>4/76		>8		>8		>16		>8		>4		>4		>16		>64/32		>4		>64/4		>128/2
		>32		>8		>=8		8		2		>2		>4/76		>8		>8		>16		>8		>4		>4		>16		>64/32		>4		>64/4		>128/2
		>32		>8		>=8		8		2		>2		>4/76		>8		>8		>16		>8		>4		>4		>16		>64/32		>4		>64/4		>128/2
		>32		>8		>=8		>8		2		>2		>4/76		>8		>8		>16		>8		>4		>4		>16		>64/32		>4		>64/4		>128/2
		>32		>8		>=8		>8		2		>2		>4/76		>8		>8		>16		>8		>4		>4		>16		>64/32		>4		>64/4		>128/2
		>32		>8		>=8		>8		2		>2		>4/76		>8		>8		>16		>8		>4		>4		>16		>64/32		>4		>64/4		>128/2
		>32		>8		>=8		>8		2		>2		>4/76		>8		>8		>16		>8		>4		>4		>16		>64/32		>4		>64/4		>128/2
		>32		>8		>=8		>8		2		>2		>4/76		>8		>8		>16		>8		>4		>4		>16		>64/32		>4		>64/4		>128/2
		>32		>8		>16		>8		2		>2		>4/76		>8		>8		>16		>8		>4		>4		>16		>64/32		>4		>64/4		>128/2
		>32		>8		>16		>8		2		>2		>4/76		>8		>8		>16		>8		>4		>4		>16		>64/32		>4		>64/4		>128/2
		>32		>8		>16		>8		2		>2		>4/76		>8		>8		>16		>8		>4		>4		>16		>64/32		>4		>64/4		>128/2
		>32		>8		>16		>8		4		>2		>4/76		>8		>8		>16		>8		>4		>4		>16		>64/32		>4		>64/4		>128/2
		>32		>8		>16		>8		4		>2		>4/76		>8		>8		>16		>8		>4		>4		>16		>64/32		>4		>64/4		>128/2
		>32		>8		>16		>8		4		>2		>4/76		>8		>8		>16		>8		>4		>4		>16		>64/32		>4		>64/4		>128/2
		>32		>8		>16		>8		4		>2		>4/76		>8		>8		>16		>8		>4		>4		>16		>64/32		>4		>64/4		>128/2
		>32		>8		>16		>8		4		>2		>4/76		>8		>8		>16		>8		>4		>4		>16		>64/32		>4		>64/4		>128/2
		>32		>8		>16		>8		4		>2		>4/76		>8		>8		>16		>8		>4		>4		>16		>64/32		>4		>64/4		>128/2
		>32		>8		>16		>8		4		>2		>4/76		>8		>8		>16		>8		>4		>4		>16		>64/32		>4		>64/4		>128/2
		>32		>8		>16		>8		4		>2		>4/76		>8		>8		>16		>8		>4		>4		>16		>64/32		>4		>64/4		>128/2
		>32		>8		>16		>8		4		>2		>4/76		>8		>8		>16		>8		>4		>4		>16		>64/32		>4		>64/4		>128/2
		>32		>8		>16		>8		4		>2		>4/76		>8		>8		>16		>8		>4		>4		>16		>64/32		>4		>64/4		>128/2
		>32		>8		>16		>8		4		>2		>4/76		>8		>8		>16		>8		>4		>4		>16		>64/32		>4		>64/4		>128/2
		>32		>8		>16		>8		4		>2		>4/76		>8		>8		>16		>8		>4		>4		>16		>64/32		>4		>64/4		>128/2
		>32		>8		>16		>8		4		>2		>4/76		>8		>8		>16		>8		>4		>4		>16		>64/32		>4		>64/4		>128/2
		>32		>8		>16		>8		4		>2		>4/76		>8		>8		>16		>8		>4		>4		>16		>64/32		>4		>64/4		>128/2
		>32		>8		>16		>8		4		>2		>4/76		>8		>8		>16		>8		>4		>4		>16		>64/32		>4		>64/4		>128/2
		>32		>8		>16		>8		4		>2		>4/76		>8		>8		>16		>8		>4		>4		>16		>64/32		>4		>64/4		>128/2
		>32		>8		>16		>8		4		>2		>4/76		>8		>8		>16		>8		>4		>4		>16		>64/32		>4		>64/4		>128/2
		>32		>8		>16		>8		4		>2		>4/76		>8		>8		>16		>8		>4		>4		>16		>64/32		>4		>64/4		>128/2
		>32		>8		>16		>8		4		>2		>4/76		>8		>8		>16		>8		>4		>4		>16		>64/32		>4		>64/4		>128/2
		>32		>8		>16		>8		4		>2		>4/76		>8		>8		>16		>8		>4		>4		>16		>64/32		>4		>64/4		>128/2
		>32		>8		>16		>8		4		>2		>4/76		>8		>8		>16		>8		>4		>4		>16		>64/32		>4		>64/4		>128/2
		>32		>8		>16		>8		4		>2		>4/76		>8		>8		>16		>8		>4		>4		>16		>64/32		>4		>64/4		>128/2
		>32		>8		>16		>8		8		>2		>4/76		>8		>8		>16		>8		>4		>4		>16		>64/32		>4		>64/4		>128/2
		>32		>8		>16		>8		8		>2		>4/76		>8		>8		>16		>8		>4		>4		>16		>64/32		>4		>64/4		>128/2
		>32		>8		>16		>8		8		>2		>4/76		>8		>8		>16		>8		>4		>4		>16		>64/32		>4		>64/4		>128/2
		>32		>8		>16		>8		8		>2		>4/76		>8		>8		>16		>8		>4		>4		>16		>64/32		>4		>64/4		>128/2
		>32		>8		>16		>8		8		>2		>4/76		>8		>8		>16		>8		>4		>4		>16		>64/32		>4		>64/4		>128/2
		>32		>8		>16		>8		8		>2		>4/76		>8		>8		>16		>8		>4		>4		>16		>64/32		>4		>64/4		>128/2
		>32		>8		>16		>8		8		>2		>4/76		>8		>8		>16		>8		>4		>4		>16		>64/32		>4		>64/4		>128/2
		>32		>8		>16		>8		8		>2		>4/76		>8		>8		>16		>8		>4		>4		>16		>64/32		>4		>64/4		>128/2
		>32		>8		>16		>8		8		>2		>4/76		>8		>8		>16		>8		>4		>4		>16		>64/32		>4		>64/4		>128/2
		>32		>8		>16		>8		8		>2		>4/76		>8		>8		>16		>8		>4		>4		>16		>64/32		>4		>64/4		>128/2
		>32		>8		>16		>8		8		>2		>4/76		>8		>8		>16		>8		>4		>4		>16		>64/32		>4		>64/4		>128/2
		>32		>8		>16		>8		8		>2		>4/76		>8		>8		>16		>8		>4		>4		>16		>64/32		>4		>64/4		>128/2
		>32		>8		>16		>8		8		>2		>4/76		>8		>8		>16		>8		>4		>4		>16		>64/32		>4		>64/4		>128/2
		>32		>8		>16		>8		>8		>2		>4/76		>8		>8		>16		>8		>4		>4		>16		>64/32		>4		>64/4		>128/2
		>32		>8		>16		>8		>8		>2		>4/76		>8		>8		>16		>8		>4		>4		>16		>64/32		>4		>64/4		>128/2
		>32		>8		>16		>8		>8		>2		>4/76		>8		>8		>16		>8		>4		>4		>16		>64/32		>4		>64/4		>128/2
		>32		>8		>16		>8		>8		>2		>4/76		>8		>8		>16		>8		>4		>4		>16		>64/32		>4		>64/4		>128/2
		>32		>8		>16		>8		>8		>2		>4/76		>8		>8		>16		>8		>4		>4		>16		>64/32		>4		>64/4		>128/2
		>32		>8		>16		>8		>8		>2		>4/76		>8		>8		>16		>8		>4		>4		>16		>64/32		>4		>64/4		>128/2
		>32		>8		>16		>8		>8		>2		>4/76		>8		>8		>16		>8		>4		>4		>16		>64/32		>4		>64/4		>128/2
		>32		>8		>16		>8		>8		>2		>4/76		>8		>8		>16		>8		>4		>4		>16		>64/32		>4		>64/4		>128/2
		>32		>8		>16		>8		>8		>2		>4/76		>8		>8		>16		>8		>4		>4		>16		>64/32		>4		>64/4		>128/2
		>32		>8		>16		>8		>8		>2		>4/76		>8		>8		>16		>8		>4		>4		>16		>64/32		>4		>64/4		>128/2
		>32		>8		>16		>8		>8		>2		>4/76		>8		>8		>16		>8		>4		>4		>16		>64/32		>4		>64/4		>128/2
		>32		>8		>16		>8		>8		>2		>4/76		>8		>8		<=2		>8		>4		>4		>16		>64/32		>4		>64/4		>128/2
		>32		>8		>16		>8		>8		>2		>4/76		>8		>8		>16		>8		>4		>4		>16		>64/32		>4		>64/4		>128/2
		>32		>8		>16		>8		>8		>2		>4/76		>8		>8		>16		>8		>4		>4		>16		>64/32		>4		>64/4		>128/2
		>32		>8		>16		>8		>8		>2		>4/76		>8		>8		>16		>8		>4		>4		>16		>64/32		>4		>64/4		>128/2
		>32		>8		>16		>8		>8		>2		>4/76		>8		>8		>16		>8		>4		>4		>16		>64/32		>4		>64/4		>128/2
		>32		>8		>16		>8		>8		>2		>4/76		>8		>8		>16		>8		>4		>4		>16		>64/32		>4		>64/4		>128/2
		>32		>8		>16		>8		>8		>2		>4/76		>8		>8		>16		>8		>4		>4		>16		>64/32		>4		>64/4		>128/2
		>32		>8		>16		>8		>8		>2		>4/76		>8		>8		>16		>8		>4		>4		>16		16/8		>4		>64/4		>128/2
		>32		>8		>16		>8		>8		>2		>4/76		>8		>8		>16		>8		>4		>4		>16		32/16		>4		>64/4		>128/2
		>32		>8		>16		>8		>8		>2		>4/76		>8		>8		>16		>8		>4		>4		>16		64/32		>4		>64/4		>128/2
		>32		>8		>16		>8		>8		>2		>4/76		>8		>8		>16		>8		>4		>4		>16		64/32		>4		>64/4		>128/2
		>32		>8		>16		>8		>8		>2		>4/76		>8		>8		>16		>8		>4		>4		>16		64/32		>4		>64/4		>128/2
		>32		>8		>16		>8		>8		>2		>4/76		>8		>8		>16		>8		>4		>4		>16		64/32		>4		>64/4		>128/2
		>32		>8		>16		>8		>8		>2		>4/76		>8		>8		>16		>8		>4		>4		>16		64/32		>4		>64/4		>128/2
		>32		>8		>16		>8		>8		>2		>4/76		>8		>8		>16		>8		>4		>4		>16		64/32		>4		>64/4		>128/2
